# Supplementary material for: Rapid Degradation of SARS-CoV-2 Spike S Protein by A Specific Serine Protease
Source: Molecules. 2022 Mar 14;27(6):1882. doi: 10.3390/molecules27061882 (PMC8954242; doi:10.3390/molecules27061882)
Supplement: Supplementary file 1 [file molecules-27-01882-s001.zip]

Archive with 1 entries (1 files):
- manuscript-supplementary.pdf
